# Supplementary material for: Short-Term Joint Effects of PM10, NO2 and SO2 on Cardio-Respiratory Disease Hospital Admissions in Cape Town, South Africa
Source: Int J Environ Res Public Health. 2022 Jan 3;19(1):495. doi: 10.3390/ijerph19010495 (PMC8744938; doi:10.3390/ijerph19010495)
Supplement: Supplementary file 1 [file ijerph-19-00495-s001.zip]

Archive with 1 entries (1 files):
- ijerph-1467725-supplementary.pdf
